# Supplementary material for: A dynamic structural unit of phase-separated heterochromatin protein 1α as revealed by integrative structural analyses
Source: Nucleic Acids Res. 2025 Mar 24;53(6):gkaf154. doi: 10.1093/nar/gkaf154 (PMC11930357; doi:10.1093/nar/gkaf154)
Supplement: gkaf154_Supplemental_Files [file gkaf154_supplemental_files.zip]

Archive with 4 entries (4 files):
- 250128MIQE_checklist.xls
- 250128Supplementary Figures1.docx
- 250128Supplementary Tables.docx
- 250128Suulementary Data.docx
